# Supplementary material for: Low-Bandgap Ferroelectric h-LuMnO3 Thin Films for Photovoltaic Applications
Source: Materials (Basel). 2025 Feb 27;18(5):1058. doi: 10.3390/ma18051058 (PMC11901307; doi:10.3390/ma18051058)
Supplement: Supplementary file 1 [file materials-18-01058-s001.zip]

Archive with 1 entries (1 files):
- materials-3489708-supplementary.pdf
